# Supplementary material for: Formulation and Optimal Design of Dioscorea bulbifera and Honey-Loaded Gantrez®/Xyloglucan Hydrogel as Wound Healing Patches
Source: Pharmaceutics. 2022 Jun 19;14(6):1302. doi: 10.3390/pharmaceutics14061302 (PMC9229440; doi:10.3390/pharmaceutics14061302)
Supplement: Supplementary file 1 [file pharmaceutics-14-01302-s001.zip]

Archive with 1 entries (1 files):
- pharmaceutics-1752183-supplementary.pdf
